# Supplementary material for: Correlation of Serum Acylcarnitines with Clinical Presentation and Severity of Coronary Artery Disease
Source: Biomolecules. 2022 Feb 23;12(3):354. doi: 10.3390/biom12030354 (PMC8945505; doi:10.3390/biom12030354)
Supplement: Supplementary file 1 [file biomolecules-12-00354-s001.zip]

Archive with 1 entries (1 files):
- biomolecules-1520405-supplementary.pdf
